# Supplementary material for: Prenatal unhealthy diet, insulin‐like growth factor 2 gene (IGF2) methylation, and attention deficit hyperactivity disorder symptoms in youth with early‐onset conduct problems
Source: J Child Psychol Psychiatry. 2016 Aug 18;58(1):19–27. doi: 10.1111/jcpp.12589 (PMC5161647; doi:10.1111/jcpp.12589)
Supplement: Supplementary file 1 — Appendix S1. Factor analysis procedure for reducing IGF2 methylation data and results. Appendix S2. Location of IGF2 methylation probes included in the study. Appendix S3. Intercorrelations between the IGF2 DNA methylation probes at birth. Table S1. Confirmatory Factor Model of IGF2 methylation patterns at birth. Figure S1. Unadjusted model not controlling for prenatal and postnatal cumulative risk factors. [file JCPP-58-19-s001.xlsx]

## Sheet: Appendix S1
	Appendix S1. Factor analysis procedure for reducing IGF2 methylation data and results

## Sheet: Table S1
	Table S1. Confirmatory Factor Model of IGF2 methylation patterns at birth
		Standardized
		estimate	Mean	SD
	Factor 1
	CG01368777	0.726	0.175752	0.0305266
	CG01667319	0.665	0.109533	0.021397
	CG02166532	0.724	0.154744	0.0256767
	CG02835822	0.512	0.144502	0.0302425
	CG03760951	0.543	0.122298	0.0277686
	CG05075097	0.424	0.0855862	0.0249985
	CG05203776	0.615	0.171422	0.0334085
	CG05452899	0.437	0.12798	0.0232828
	CG05859777	0.413	0.100575	0.0253079
	CG07583420	0.626	0.0793202	0.0175527
	CG08686462	0.386	0.53766	0.0445963
	CG08986368	0.505	0.0991636	0.0231484
	CG09694722	0.743	0.115164	0.0245908
	CG10337079	0.409	0.139361	0.0240444
	CG10501065	0.528	0.214313	0.03811
	CG10659464	0.525	0.207383	0.0365836
	CG11701022	0.675	0.18608	0.0290465
	CG12322132	0.679	0.125209	0.0224298
	CG12877935	0.472	0.149185	0.0197341
	CG13756879	0.420	0.094027	0.0232535
	CG13791131	0.421	0.127261	0.0326615
	CG15393937	0.351	0.122183	0.0263508
	CG15508379	0.342	0.149364	0.024093
	CG17462140	0.676	0.128087	0.0281027
	CG19371526	0.681	0.146502	0.0302004
	CG20339650	0.814	0.16976	0.0318797
	CG20728696	0.448	0.121465	0.0228246
	CG21237591	0.379	0.197507	0.0381271
	CG22225943	0.392	0.204834	0.0428325
	CG22287492	0.545	0.185266	0.0439252
	CG23905216	0.554	0.196175	0.0378168
	CG24047810	0.549	0.162553	0.0294991
	CG24366657	0.448	0.0774827	0.0174461
	CG24917382	0.596	0.155332	0.0312912
	CG25163476	0.883	0.145889	0.0307807
	CG25574024	0.424	0.100278	0.0282396
	CG25742037	0.361	0.501955	0.058066
	Model fit: χ2(629) = 957.17, p < 0.001; RMSEA=0.04; CFI = 0.91; TLI = 0.90
	Factor 2
	CG00613255	0.480	0.768979	0.0329736
	CG06029905	0.528	0.780214	0.027286
	CG09503234	0.345	0.932975	0.0243817
	CG09864961	0.499	0.701481	0.0307478
	CG10732560	0.362	0.906183	0.0245776
	CG12219390	0.393	0.861667	0.040536
	CG16711450	0.643	0.741216	0.0349772
	CG19297427	0.438	0.685798	0.0416622
	CG23390871	0.741	0.727049	0.0319369
	CG24522478	0.541	0.751216	0.0322366
	CG25601886	0.610	0.720724	0.0325979
	Model fit: χ2(44) = 54.55, p = 0.13
	Factor 3
	CG10991175	0.646	0.678399	0.0395009
	CG13993218	0.352	0.721003	0.0608614
	CG21574853	0.781	0.742026	0.0381142
	CG24338752	0.668	0.718793	0.046836
	CG25336198	0.742	0.576747	0.0485385
	Model fit: χ2(5) = 3.32, p = 0.65

## Sheet: Appendix S2
	Appendix S2. Location of IGF2 methylation probes included in the study, and how these are grouped into factors (that is, Factor 1: red; Factor 2: green; Factor 3: grey)

## Sheet: Appendix S3
	Appendix S3. Intercorrelations between the IGF2 DNA methylation probes at birth
	Correlations
			cg01368777	cg01667319	cg02166532	cg02835822	cg03760951	cg05075097	cg05203776	cg05452899	cg05859777	cg07583420	cg08686462	cg08986368	cg09694722	cg10337079	cg10501065	cg10659464	cg11701022	cg12322132	cg12877935	cg13756879	cg13791131	cg15393937	cg15508379	cg17462140	cg19371526	cg20339650	cg20728696	cg21237591	cg22225943	cg22287492	cg23905216	cg24047810	cg24366657	cg24917382	cg25163476	cg25574024	cg25742037	cg00613255	cg06029905	cg09503234	cg09864961	cg10732560	cg12219390	cg16711450	cg19297427	cg23390871	cg24522478
	cg01368777	Pearson Correlation	1	,490**	,616**	,370**	,362**	,293**	,416**	,319**	,262**	,442**	,279**	,338**	,646**	,276**	,390**	,373**	,553**	,491**	,366**	,371**	,242**	,186**	,208**	,456**	,569**	,584**	,313**	,220**	,304**	,406**	,396**	,385**	,297**	,392**	,627**	,247**	,271**	-,146**	-,198**	-0.048352	-,364**	-0.0676932	-,166**	-,293**	-0.100125	-,346**	-,318**
		Sig. (2-tailed)		8.42584e-21	5.82416e-35	7.28619e-12	2.12101e-11	9.08056e-08	6.87551e-15	5.23151e-09	1.89836e-06	8.21959e-17	3.72033e-07	4.86022e-10	2.44543e-39	4.97349e-07	4.35942e-13	4.6926e-12	4.42177e-27	7.58613e-21	1.23295e-11	6.29109e-12	1.16024e-05	0.000806556	0.000171085	7.22223e-18	6.99555e-29	9.00459e-31	9.86636e-09	7.10785e-05	2.80476e-08	3.5781e-14	1.59019e-13	8.28199e-13	5.89077e-08	2.90569e-13	1.8684e-36	7.65627e-06	8.53192e-07	0.00901305	0.000357564	0.387905	1.66155e-11	0.226479	0.00287486	8.69506e-08	0.0732311	1.9055e-10	5.38074e-09
		N	321	321	321	321	321	321	321	321	321	321	321	321	321	321	321	321	321	321	321	321	321	321	321	321	321	321	321	321	321	321	321	321	321	321	321	321	321	321	321	321	321	321	321	321	321	321	321
	cg01667319	Pearson Correlation	,490**	1	,463**	,352**	,301**	,343**	,343**	,293**	,194**	,479**	,164**	,391**	,532**	,239**	,380**	,379**	,427**	,492**	,393**	,228**	,297**	,250**	,222**	,428**	,350**	,538**	,349**	,309**	,227**	,361**	,347**	,390**	,331**	,408**	,601**	,290**	,253**	-0.0902855	-,123*	-0.041016	-,242**	-,214**	-,160**	-,191**	-0.0621441	-,255**	-,232**
		Sig. (2-tailed)	8.42584e-21		1.68471e-18	9.01945e-11	3.791e-08	2.87242e-10	2.87092e-10	8.88891e-08	0.000476566	8.16542e-20	0.00328857	3.38124e-13	7.98214e-25	1.55998e-05	1.83755e-12	2.1111e-12	1.25799e-15	5.94211e-21	2.80669e-13	3.87752e-05	6.08407e-08	5.67112e-06	6.21254e-05	9.96567e-16	1.07041e-10	1.82896e-25	1.21529e-10	1.60012e-08	4.02454e-05	2.7149e-11	1.5813e-10	4.29024e-13	1.24279e-09	2.57103e-14	6.70463e-33	1.1883e-07	4.473e-06	0.1064	0.0272428	0.463984	1.13585e-05	0.000114285	0.00394882	0.000570619	0.266942	3.67213e-06	2.78064e-05
		N	321	321	321	321	321	321	321	321	321	321	321	321	321	321	321	321	321	321	321	321	321	321	321	321	321	321	321	321	321	321	321	321	321	321	321	321	321	321	321	321	321	321	321	321	321	321	321
	cg02166532	Pearson Correlation	,616**	,463**	1	,327**	,349**	,317**	,505**	,289**	,211**	,409**	,314**	,310**	,559**	,303**	,405**	,370**	,551**	,485**	,324**	,249**	,287**	,211**	,234**	,550**	,509**	,608**	,308**	,231**	,242**	,376**	,382**	,377**	,351**	,401**	,653**	,293**	,262**	-,245**	-,111*	-0.083461	-,307**	-,119*	-,178**	-,307**	-0.0879989	-,432**	-,396**
		Sig. (2-tailed)	5.82416e-35	1.68471e-18		1.84037e-09	1.29907e-10	6.3991e-09	3.2431e-22	1.40649e-07	0.000136673	2.23122e-14	9.19494e-09	1.35535e-08	7.93296e-28	2.9333e-08	4.4403e-14	7.63646e-12	6.18352e-27	2.24326e-20	2.79024e-09	6.37318e-06	1.59867e-07	0.000137727	2.37274e-05	8.98299e-27	1.62244e-22	8.58335e-34	1.7511e-08	2.89987e-05	1.20625e-05	3.38649e-12	1.40461e-12	2.99694e-12	9.58785e-11	7.84297e-14	1.83231e-40	8.74835e-08	2.02471e-06	9.03809e-06	0.046827	0.135673	2.05381e-08	0.0337325	0.00139091	1.95311e-08	0.115595	5.38093e-16	1.68429e-13
		N	321	321	321	321	321	321	321	321	321	321	321	321	321	321	321	321	321	321	321	321	321	321	321	321	321	321	321	321	321	321	321	321	321	321	321	321	321	321	321	321	321	321	321	321	321	321	321
	cg02835822	Pearson Correlation	,370**	,352**	,327**	1	,267**	,153**	,346**	,215**	,271**	,404**	,192**	,203**	,392**	,205**	,266**	,429**	,344**	,360**	,218**	,233**	,308**	,222**	,239**	,359**	,347**	,365**	,237**	0.102074	,260**	,281**	,256**	,299**	,249**	,313**	,442**	,251**	,159**	-,135*	-,116*	0.084328	-,148**	-,155**	-,162**	-,163**	0.00439518	-,137*	-,200**
		Sig. (2-tailed)	7.28619e-12	9.01945e-11	1.84037e-09		1.22869e-06	0.00602991	1.89426e-10	0.000101037	7.95477e-07	4.6551e-14	0.000527565	0.000248356	2.91535e-13	0.000215106	1.33169e-06	7.92763e-16	2.54549e-10	3.11172e-11	8.35432e-05	2.39097e-05	1.66926e-08	6.07357e-05	1.44685e-05	3.16503e-11	1.63351e-10	1.46077e-11	1.84084e-05	0.067783	2.239e-06	3.05017e-07	3.51286e-06	4.58756e-08	6.27076e-06	9.77525e-09	8.14517e-17	5.30191e-06	0.00424098	0.015665	0.0380939	0.131643	0.00785113	0.00523773	0.00354828	0.00340983	0.937479	0.0138828	0.00030309
		N	321	321	321	321	321	321	321	321	321	321	321	321	321	321	321	321	321	321	321	321	321	321	321	321	321	321	321	321	321	321	321	321	321	321	321	321	321	321	321	321	321	321	321	321	321	321	321
	cg03760951	Pearson Correlation	,362**	,301**	,349**	,267**	1	,159**	,336**	,257**	,267**	,282**	,292**	,269**	,407**	,242**	,241**	,212**	,346**	,386**	,288**	,230**	,184**	,273**	,268**	,396**	,318**	,655**	,255**	,219**	,158**	,323**	,319**	,275**	,183**	,347**	,453**	,160**	0.106498	0.0143926	-0.0602511	-0.00836008	-,161**	-0.0360888	-0.107764	-,190**	-0.031043	-,208**	-,223**
		Sig. (2-tailed)	2.12101e-11	3.791e-08	1.29907e-10	1.22869e-06		0.0041831	6.36596e-10	3.01747e-06	1.20533e-06	2.69381e-07	9.90807e-08	1.00715e-06	3.20838e-14	1.16861e-05	1.23607e-05	0.000128066	1.81574e-10	7.11594e-13	1.53566e-07	3.21633e-05	0.00091393	6.65402e-07	1.09427e-06	1.78384e-13	5.86989e-09	9.41633e-41	3.58642e-06	7.74731e-05	0.00457403	3.19321e-09	4.93942e-09	5.7317e-07	0.000974643	1.69523e-10	1.24981e-17	0.00413146	0.0566437	0.797278	0.281814	0.881395	0.00377351	0.5194	0.0537515	0.000602004	0.57948	0.000177655	5.48945e-05
		N	321	321	321	321	321	321	321	321	321	321	321	321	321	321	321	321	321	321	321	321	321	321	321	321	321	321	321	321	321	321	321	321	321	321	321	321	321	321	321	321	321	321	321	321	321	321	321
	cg05075097	Pearson Correlation	,293**	,343**	,317**	,153**	,159**	1	,338**	,294**	,205**	,204**	,205**	,204**	,268**	,218**	,317**	,257**	,264**	,283**	,223**	,196**	,146**	,140*	,191**	,249**	,252**	,355**	,241**	,237**	,184**	,167**	,215**	,242**	,264**	,361**	,366**	,113*	0.0731108	-0.0851401	-,140*	0.004891	-,229**	0.00947185	-,114*	-,187**	-0.0697696	-,307**	-,226**
		Sig. (2-tailed)	9.08056e-08	2.87242e-10	6.3991e-09	0.00602991	0.0041831		5.40978e-10	7.69605e-08	0.000220042	0.000241591	0.000216945	0.000225963	1.09938e-06	8.48694e-05	6.21146e-09	3.21104e-06	1.54795e-06	2.58286e-07	5.72369e-05	0.000398395	0.00886311	0.011764	0.00056718	6.37983e-06	4.69502e-06	5.9788e-11	1.2189e-05	1.7292e-05	0.000912717	0.00262437	0.000106622	1.16173e-05	1.55571e-06	2.51561e-11	1.38114e-11	0.0428914	0.191374	0.127953	0.0122482	0.930443	3.47687e-05	0.865762	0.0406737	0.000741173	0.212519	2.07456e-08	4.46114e-05
		N	321	321	321	321	321	321	321	321	321	321	321	321	321	321	321	321	321	321	321	321	321	321	321	321	321	321	321	321	321	321	321	321	321	321	321	321	321	321	321	321	321	321	321	321	321	321	321
	cg05203776	Pearson Correlation	,416**	,343**	,505**	,346**	,336**	,338**	1	,263**	,311**	,458**	,300**	,326**	,451**	,250**	,281**	,356**	,388**	,462**	,220**	,195**	,234**	,163**	,217**	,474**	,484**	,506**	,243**	,212**	,223**	,309**	,360**	,346**	,216**	,373**	,556**	,231**	,148**	-,239**	-,143*	0.0585239	-,241**	-0.0567162	-0.0977205	-,239**	-0.0115926	-,295**	-,320**
		Sig. (2-tailed)	6.87551e-15	2.87092e-10	3.2431e-22	1.89426e-10	6.36596e-10	5.40978e-10		1.72139e-06	1.27102e-08	4.86819e-18	4.05891e-08	2.2401e-09	1.76859e-17	6.01671e-06	3.00688e-07	4.75405e-11	5.48945e-13	2.04412e-18	6.88297e-05	0.00044051	2.23941e-05	0.00345286	9.11098e-05	1.99398e-19	2.76943e-20	2.93329e-22	1.04793e-05	0.000125426	5.66071e-05	1.61277e-08	3.11765e-11	1.85535e-10	9.57272e-05	5.05502e-12	1.79737e-27	2.91336e-05	0.0078452	1.55087e-05	0.0102119	0.295862	1.28875e-05	0.311057	0.0804359	1.48798e-05	0.836092	7.43997e-08	4.28027e-09
		N	321	321	321	321	321	321	321	321	321	321	321	321	321	321	321	321	321	321	321	321	321	321	321	321	321	321	321	321	321	321	321	321	321	321	321	321	321	321	321	321	321	321	321	321	321	321	321
	cg05452899	Pearson Correlation	,319**	,293**	,289**	,215**	,257**	,294**	,263**	1	,244**	,234**	,205**	,301**	,410**	,159**	,232**	,221**	,261**	,318**	,216**	,204**	,178**	,204**	0.0119946	,289**	,247**	,366**	,143*	,199**	,227**	,243**	,225**	,212**	,195**	,367**	,406**	0.0836168	,135*	-,138*	-0.079673	0.0159484	-,234**	-,126*	-0.101569	-,223**	-,200**	-,249**	-,168**
		Sig. (2-tailed)	5.23151e-09	8.88891e-08	1.40649e-07	0.000101037	3.01747e-06	7.69605e-08	1.72139e-06		9.65077e-06	2.21995e-05	0.000213359	4.00393e-08	1.77903e-14	0.00419871	2.63836e-05	6.3065e-05	2.05599e-06	5.43676e-09	9.95085e-05	0.000225749	0.00136773	0.000240269	0.830493	1.35313e-07	7.54779e-06	1.29557e-11	0.0103061	0.000326423	4.11729e-05	1.03378e-05	4.67955e-05	0.000130012	0.000432225	1.15676e-11	3.39445e-14	0.134942	0.0153963	0.0131212	0.154401	0.775917	2.30475e-05	0.0240863	0.069163	5.52279e-05	0.000304133	6.40988e-06	0.00254663
		N	321	321	321	321	321	321	321	321	321	321	321	321	321	321	321	321	321	321	321	321	321	321	321	321	321	321	321	321	321	321	321	321	321	321	321	321	321	321	321	321	321	321	321	321	321	321	321
	cg05859777	Pearson Correlation	,262**	,194**	,211**	,271**	,267**	,205**	,311**	,244**	1	,315**	,167**	,218**	,272**	0.0904631	,322**	,206**	,263**	,273**	,157**	,170**	,207**	,129*	,178**	,300**	,306**	,309**	,202**	,192**	,180**	,154**	,256**	,188**	,197**	,285**	,374**	,158**	0.0845751	-0.0244493	-,131*	0.0182329	-0.0968838	-0.0105649	-0.0694081	-,177**	-0.037284	-,196**	-,213**
		Sig. (2-tailed)	1.89836e-06	0.000476566	0.000136673	7.95477e-07	1.20533e-06	0.000220042	1.27102e-08	9.65077e-06		8.04536e-09	0.00270169	8.08291e-05	7.86018e-07	0.105711	3.40602e-09	0.000199269	1.7219e-06	6.79792e-07	0.00470537	0.00223082	0.000185367	0.0212129	0.00134989	4.3084e-08	2.24159e-08	1.66187e-08	0.000275477	0.000557069	0.00121521	0.00557037	3.37623e-06	0.000721392	0.000374536	2.03509e-07	4.28281e-12	0.00446761	0.130512	0.662546	0.018798	0.744861	0.0830737	0.850444	0.214904	0.001426	0.505652	0.000422729	0.000120794
		N	321	321	321	321	321	321	321	321	321	321	321	321	321	321	321	321	321	321	321	321	321	321	321	321	321	321	321	321	321	321	321	321	321	321	321	321	321	321	321	321	321	321	321	321	321	321	321
	cg07583420	Pearson Correlation	,442**	,479**	,409**	,404**	,282**	,204**	,458**	,234**	,315**	1	,230**	,337**	,485**	,334**	,343**	,374**	,397**	,434**	,307**	,259**	,249**	,184**	,206**	,486**	,390**	,531**	,332**	,284**	,276**	,347**	,404**	,348**	,286**	,300**	,584**	,251**	,274**	-,188**	-,215**	0.0571495	-,314**	-,175**	-,158**	-,258**	-0.0154942	-,310**	-,295**
		Sig. (2-tailed)	8.21959e-17	8.16542e-20	2.23122e-14	4.6551e-14	2.69381e-07	0.000241591	4.86819e-18	2.21995e-05	8.04536e-09		3.28574e-05	5.59225e-10	2.29683e-20	8.76186e-10	2.59343e-10	4.1502e-12	1.4624e-13	3.74057e-16	2.02131e-08	2.64217e-06	6.17323e-06	0.00093483	0.000201508	1.97037e-20	4.4722e-13	9.02908e-25	1.11582e-09	2.30203e-07	5.32408e-07	1.72162e-10	4.81565e-14	1.3505e-10	1.77365e-07	4.14543e-08	1.06032e-30	5.4888e-06	6.30129e-07	0.000710134	0.000101272	0.307369	8.69422e-09	0.00164871	0.00464179	2.92044e-06	0.782137	1.4126e-08	7.49771e-08
		N	321	321	321	321	321	321	321	321	321	321	321	321	321	321	321	321	321	321	321	321	321	321	321	321	321	321	321	321	321	321	321	321	321	321	321	321	321	321	321	321	321	321	321	321	321	321	321
	cg08686462	Pearson Correlation	,279**	,164**	,314**	,192**	,292**	,205**	,300**	,205**	,167**	,230**	1	,162**	,329**	,130*	,156**	,202**	,244**	,310**	,177**	,203**	,247**	,168**	,212**	,263**	,290**	,346**	0.0931557	0.10428	0.0671018	,267**	,262**	,142*	,111*	,170**	,292**	,235**	,206**	-0.08194	-0.0393143	,121*	-,130*	,117*	0.050546	-,140*	0.0226754	-,110*	-,146**
		Sig. (2-tailed)	3.72033e-07	0.00328857	9.19494e-09	0.000527565	9.90807e-08	0.000216945	4.05891e-08	0.000213359	0.00270169	3.28574e-05		0.00366205	1.46956e-09	0.0193517	0.00498613	0.000267836	1.01528e-05	1.39281e-08	0.00146357	0.000259676	7.31626e-06	0.00250628	0.000125696	1.79955e-06	1.19832e-07	1.8383e-10	0.0956865	0.0620227	0.230571	1.18431e-06	1.92445e-06	0.0106561	0.0474251	0.00217948	1.00208e-07	2.10586e-05	0.000201744	0.142972	0.482743	0.0306126	0.0198235	0.0359314	0.366712	0.0120385	0.685676	0.0480031	0.00871868
		N	321	321	321	321	321	321	321	321	321	321	321	321	321	321	321	321	321	321	321	321	321	321	321	321	321	321	321	321	321	321	321	321	321	321	321	321	321	321	321	321	321	321	321	321	321	321	321
	cg08986368	Pearson Correlation	,338**	,391**	,310**	,203**	,269**	,204**	,326**	,301**	,218**	,337**	,162**	1	,367**	,236**	,294**	,233**	,319**	,397**	,284**	,252**	,197**	,187**	,143*	,363**	,379**	,410**	,210**	,245**	,227**	,292**	,172**	,270**	,297**	,372**	,477**	,221**	,118*	-0.0964612	-,131*	0.0248224	-,159**	-,121*	-0.0468645	-,154**	-0.105715	-,280**	-,252**
		Sig. (2-tailed)	4.86022e-10	3.38124e-13	1.35535e-08	0.000248356	1.00715e-06	0.000225963	2.2401e-09	4.00393e-08	8.08291e-05	5.59225e-10	0.00366205		1.16129e-11	2.00923e-05	7.65133e-08	2.42506e-05	5.12222e-09	1.53395e-13	2.28968e-07	4.66988e-06	0.000386035	0.000759068	0.010561	1.87735e-11	2.17622e-12	2.07158e-14	0.000149397	9.01051e-06	3.94772e-05	1.02794e-07	0.00199319	9.41587e-07	6.07183e-08	5.89495e-12	1.31315e-19	6.51539e-05	0.0352874	0.0844325	0.0184906	0.657721	0.0042431	0.0305609	0.402688	0.0055935	0.0584975	3.24669e-07	4.78919e-06
		N	321	321	321	321	321	321	321	321	321	321	321	321	321	321	321	321	321	321	321	321	321	321	321	321	321	321	321	321	321	321	321	321	321	321	321	321	321	321	321	321	321	321	321	321	321	321	321
	cg09694722	Pearson Correlation	,646**	,532**	,559**	,392**	,407**	,268**	,451**	,410**	,272**	,485**	,329**	,367**	1	,241**	,387**	,426**	,534**	,452**	,299**	,307**	,282**	,268**	,232**	,477**	,568**	,612**	,300**	,196**	,284**	,451**	,366**	,434**	,291**	,425**	,647**	,292**	,285**	-,133*	-,124*	-0.0500527	-,319**	-0.0967887	-,128*	-,352**	-0.0855544	-,312**	-,327**
		Sig. (2-tailed)	2.44543e-39	7.98214e-25	7.93296e-28	2.91535e-13	3.20838e-14	1.09938e-06	1.76859e-17	1.77903e-14	7.86018e-07	2.29683e-20	1.46956e-09	1.16129e-11		1.27293e-05	6.81841e-13	1.32467e-15	4.66882e-25	1.39924e-17	4.6508e-08	1.92197e-08	2.84125e-07	1.11938e-06	2.68658e-05	1.17095e-19	7.94285e-29	2.35784e-34	4.28986e-08	0.000418511	2.20301e-07	1.63446e-17	1.30971e-11	3.56291e-16	1.12843e-07	1.61644e-15	2.126e-39	9.49721e-08	2.13959e-07	0.0171915	0.0261615	0.371413	4.79679e-09	0.0833777	0.0213574	8.67289e-11	0.126101	1.08609e-08	1.87963e-09
		N	321	321	321	321	321	321	321	321	321	321	321	321	321	321	321	321	321	321	321	321	321	321	321	321	321	321	321	321	321	321	321	321	321	321	321	321	321	321	321	321	321	321	321	321	321	321	321
	cg10337079	Pearson Correlation	,276**	,239**	,303**	,205**	,242**	,218**	,250**	,159**	0.0904631	,334**	,130*	,236**	,241**	1	,270**	,197**	,205**	,285**	,281**	,182**	,165**	,174**	,116*	,330**	,206**	,353**	,409**	,252**	,158**	,219**	,234**	,174**	,266**	,149**	,379**	,169**	,140*	-,195**	-,132*	-0.0236982	-,135*	-0.06657	-,116*	-,244**	-0.104163	-,245**	-,239**
		Sig. (2-tailed)	4.97349e-07	1.55998e-05	2.9333e-08	0.000215106	1.16861e-05	8.48694e-05	6.01671e-06	0.00419871	0.105711	8.76186e-10	0.0193517	2.00923e-05	1.27293e-05		9.19973e-07	0.000389026	0.000213343	2.06997e-07	3.01115e-07	0.0010332	0.00303472	0.00180563	0.0376492	1.28645e-09	0.00020025	7.91167e-11	2.27202e-14	4.94531e-06	0.00466668	7.81258e-05	2.31318e-05	0.00178699	1.33941e-06	0.00752472	2.22203e-12	0.00244635	0.0120073	0.000436667	0.0178338	0.672302	0.0158278	0.234296	0.0376992	9.68908e-06	0.062317	9.04284e-06	1.46291e-05
		N	321	321	321	321	321	321	321	321	321	321	321	321	321	321	321	321	321	321	321	321	321	321	321	321	321	321	321	321	321	321	321	321	321	321	321	321	321	321	321	321	321	321	321	321	321	321	321
	cg10501065	Pearson Correlation	,390**	,380**	,405**	,266**	,241**	,317**	,281**	,232**	,322**	,343**	,156**	,294**	,387**	,270**	1	,307**	,409**	,332**	,288**	,244**	,134*	,170**	,258**	,315**	,354**	,416**	,312**	,198**	,324**	,297**	,261**	,231**	,260**	,353**	,471**	,239**	0.0862548	-0.0843489	-,198**	-,120*	-,229**	-,111*	-,182**	-,343**	-,183**	-,372**	-,294**
		Sig. (2-tailed)	4.35942e-13	1.83755e-12	4.4403e-14	1.33169e-06	1.23607e-05	6.21146e-09	3.00688e-07	2.63836e-05	3.40602e-09	2.59343e-10	0.00498613	7.65133e-08	6.81841e-13	9.19973e-07		1.96831e-08	2.22887e-14	1.06577e-09	1.53831e-07	1.02273e-05	0.01627	0.00228859	2.87399e-06	7.79429e-09	6.59283e-11	7.28514e-15	1.1427e-08	0.00034651	2.81561e-09	6.15621e-08	2.10806e-06	3.01795e-05	2.24716e-06	7.64574e-11	4.28444e-19	1.46714e-05	0.123018	0.131547	0.000363289	0.0316169	3.38588e-05	0.0476679	0.00105251	2.82004e-10	0.000993753	5.47669e-12	7.91713e-08
		N	321	321	321	321	321	321	321	321	321	321	321	321	321	321	321	321	321	321	321	321	321	321	321	321	321	321	321	321	321	321	321	321	321	321	321	321	321	321	321	321	321	321	321	321	321	321	321
	cg10659464	Pearson Correlation	,373**	,379**	,370**	,429**	,212**	,257**	,356**	,221**	,206**	,374**	,202**	,233**	,426**	,197**	,307**	1	,322**	,366**	,256**	,256**	,254**	,151**	,261**	,353**	,305**	,401**	,303**	,229**	,164**	,288**	,305**	,302**	,319**	,309**	,471**	,161**	,199**	-,161**	-,137*	-0.0687527	-,190**	-,110*	-,112*	-,205**	-0.0766125	-,229**	-,223**
		Sig. (2-tailed)	4.6926e-12	2.1111e-12	7.63646e-12	7.92763e-16	0.000128066	3.21104e-06	4.75405e-11	6.3065e-05	0.000199269	4.1502e-12	0.000267836	2.42506e-05	1.32467e-15	0.000389026	1.96831e-08		3.63116e-09	1.28199e-11	3.50792e-06	3.33215e-06	4.03663e-06	0.00654985	2.06501e-06	7.37328e-11	2.51987e-08	8.47938e-14	3.21392e-08	3.36317e-05	0.00329312	1.56997e-07	2.32708e-08	3.57158e-08	5.15192e-09	1.54536e-08	3.59412e-19	0.00372582	0.000329729	0.00378472	0.0143379	0.219276	0.000615685	0.0494013	0.045829	0.000213673	0.17091	3.58032e-05	5.73379e-05
		N	321	321	321	321	321	321	321	321	321	321	321	321	321	321	321	321	321	321	321	321	321	321	321	321	321	321	321	321	321	321	321	321	321	321	321	321	321	321	321	321	321	321	321	321	321	321	321
	cg11701022	Pearson Correlation	,553**	,427**	,551**	,344**	,346**	,264**	,388**	,261**	,263**	,397**	,244**	,319**	,534**	,205**	,409**	,322**	1	,396**	,325**	,212**	,253**	,207**	,262**	,499**	,450**	,575**	,265**	,240**	,365**	,414**	,398**	,358**	,341**	,428**	,593**	,236**	,250**	-,157**	-,140*	-0.0386772	-,336**	-0.106347	-,154**	-,295**	-0.079811	-,354**	-,377**
		Sig. (2-tailed)	4.42177e-27	1.25799e-15	6.18352e-27	2.54549e-10	1.81574e-10	1.54795e-06	5.48945e-13	2.05599e-06	1.7219e-06	1.4624e-13	1.01528e-05	5.12222e-09	4.66882e-25	0.000213343	2.22887e-14	3.63116e-09		1.60234e-13	2.55313e-09	0.000133548	4.24917e-06	0.000188008	2.0186e-06	1.30113e-21	1.93223e-17	1.2948e-29	1.44077e-06	1.33819e-05	1.45862e-11	9.76476e-15	1.21608e-13	4.11926e-11	3.52182e-10	1.00711e-15	7.34314e-32	1.88403e-05	5.56302e-06	0.00484485	0.0119086	0.489871	6.35685e-10	0.0569971	0.00565388	6.89985e-08	0.153686	6.33293e-11	2.64237e-12
		N	321	321	321	321	321	321	321	321	321	321	321	321	321	321	321	321	321	321	321	321	321	321	321	321	321	321	321	321	321	321	321	321	321	321	321	321	321	321	321	321	321	321	321	321	321	321	321
	cg12322132	Pearson Correlation	,491**	,492**	,485**	,360**	,386**	,283**	,462**	,318**	,273**	,434**	,310**	,397**	,452**	,285**	,332**	,366**	,396**	1	,320**	,360**	,342**	,275**	,266**	,448**	,481**	,539**	,282**	,269**	,175**	,321**	,431**	,350**	,280**	,448**	,613**	,299**	,214**	-,293**	-,180**	-0.0246277	-,250**	-,183**	-,159**	-,295**	-0.103278	-,368**	-,247**
		Sig. (2-tailed)	7.58613e-21	5.94211e-21	2.24326e-20	3.11172e-11	7.11594e-13	2.58286e-07	2.04412e-18	5.43676e-09	6.79792e-07	3.74057e-16	1.39281e-08	1.53395e-13	1.39924e-17	2.06997e-07	1.06577e-09	1.28199e-11	1.60234e-13		4.65983e-09	2.93508e-11	3.12002e-10	5.40645e-07	1.30659e-06	2.92164e-17	5.93806e-20	1.25752e-25	2.89386e-07	9.83266e-07	0.00166511	3.80756e-09	5.6928e-16	1.12585e-10	3.54624e-07	2.75252e-17	1.73712e-34	4.81574e-08	0.000115136	9.26216e-08	0.0012258	0.660236	5.59131e-06	0.000962165	0.00437278	7.11408e-08	0.0645877	9.36812e-12	7.43735e-06
		N	321	321	321	321	321	321	321	321	321	321	321	321	321	321	321	321	321	321	321	321	321	321	321	321	321	321	321	321	321	321	321	321	321	321	321	321	321	321	321	321	321	321	321	321	321	321	321
	cg12877935	Pearson Correlation	,366**	,393**	,324**	,218**	,288**	,223**	,220**	,216**	,157**	,307**	,177**	,284**	,299**	,281**	,288**	,256**	,325**	,320**	1	,230**	,162**	,195**	0.0862435	,326**	,294**	,390**	,184**	,201**	,180**	,205**	,349**	,285**	,249**	,355**	,410**	,208**	,199**	-,217**	-,147**	-0.0893179	-,201**	-0.103082	-,146**	-,249**	-,171**	-,313**	-,267**
		Sig. (2-tailed)	1.23295e-11	2.80669e-13	2.79024e-09	8.35432e-05	1.53566e-07	5.72369e-05	6.88297e-05	9.95085e-05	0.00470537	2.02131e-08	0.00146357	2.28968e-07	4.6508e-08	3.01115e-07	1.53831e-07	3.50792e-06	2.55313e-09	4.65983e-09		3.26784e-05	0.00363108	0.000436093	0.123067	2.21819e-09	8.35141e-08	4.34913e-13	0.000937513	0.000280535	0.00123037	0.000217571	1.34007e-10	2.13893e-07	6.48872e-06	5.55511e-11	1.83844e-14	0.000172118	0.000345881	9.06495e-05	0.00828255	0.110218	0.000294012	0.0650997	0.00897672	6.11967e-06	0.00209378	9.89295e-09	1.2229e-06
		N	321	321	321	321	321	321	321	321	321	321	321	321	321	321	321	321	321	321	321	321	321	321	321	321	321	321	321	321	321	321	321	321	321	321	321	321	321	321	321	321	321	321	321	321	321	321	321
	cg13756879	Pearson Correlation	,371**	,228**	,249**	,233**	,230**	,196**	,195**	,204**	,170**	,259**	,203**	,252**	,307**	,182**	,244**	,256**	,212**	,360**	,230**	1	,190**	0.06669	0.105735	,200**	,367**	,350**	,129*	,191**	0.052186	,240**	,259**	,181**	,156**	,274**	,390**	,249**	,225**	-,112*	-0.0875162	-0.00371174	-,164**	-0.103553	-0.0853857	-,128*	-0.087309	-,286**	-,236**
		Sig. (2-tailed)	6.29109e-12	3.87752e-05	6.37318e-06	2.39097e-05	3.21633e-05	0.000398395	0.00044051	0.000225749	0.00223082	2.64217e-06	0.000259676	4.66988e-06	1.92197e-08	0.0010332	1.02273e-05	3.33215e-06	0.000133548	2.93508e-11	3.26784e-05		0.000633723	0.233452	0.0584487	0.000322329	1.08558e-11	1.14415e-10	0.0205839	0.000576319	0.351348	1.40146e-05	2.67006e-06	0.00109588	0.00512431	6.33473e-07	4.05972e-13	6.16961e-06	4.74822e-05	0.0459057	0.117614	0.947185	0.00315526	0.063875	0.126852	0.0216335	0.118488	1.8582e-07	1.9612e-05
		N	321	321	321	321	321	321	321	321	321	321	321	321	321	321	321	321	321	321	321	321	321	321	321	321	321	321	321	321	321	321	321	321	321	321	321	321	321	321	321	321	321	321	321	321	321	321	321
	cg13791131	Pearson Correlation	,242**	,297**	,287**	,308**	,184**	,146**	,234**	,178**	,207**	,249**	,247**	,197**	,282**	,165**	,134*	,254**	,253**	,342**	,162**	,190**	1	,156**	,159**	,356**	,300**	,285**	,178**	,200**	0.0459634	,186**	,251**	,195**	,238**	,243**	,404**	,442**	,164**	-,138*	-0.0307077	0.0766683	-,112*	-0.106912	-,123*	-0.0584929	0.0148192	-,151**	-,215**
		Sig. (2-tailed)	1.16024e-05	6.08407e-08	1.59867e-07	1.66926e-08	0.00091393	0.00886311	2.23941e-05	0.00136773	0.000185367	6.17323e-06	7.31626e-06	0.000386035	2.84125e-07	0.00303472	0.01627	4.03663e-06	4.24917e-06	3.12002e-10	0.00363108	0.000633723		0.00517704	0.00433884	4.77554e-11	4.36446e-08	2.16079e-07	0.00138931	0.000301704	0.411804	0.000803858	5.42071e-06	0.000432835	1.66342e-05	1.09117e-05	4.80909e-14	8.02984e-17	0.00318288	0.0135171	0.583585	0.170598	0.0442092	0.055683	0.0280875	0.296118	0.791405	0.00680341	0.000106879
		N	321	321	321	321	321	321	321	321	321	321	321	321	321	321	321	321	321	321	321	321	321	321	321	321	321	321	321	321	321	321	321	321	321	321	321	321	321	321	321	321	321	321	321	321	321	321	321
	cg15393937	Pearson Correlation	,186**	,250**	,211**	,222**	,273**	,140*	,163**	,204**	,129*	,184**	,168**	,187**	,268**	,174**	,170**	,151**	,207**	,275**	,195**	0.06669	,156**	1	,152**	,203**	,288**	,282**	,143*	,126*	,126*	,408**	,377**	,150**	,134*	,192**	,295**	,239**	0.0973289	-0.0998996	-,113*	-0.0142009	-0.0959076	-0.073491	-0.0810325	-,120*	-0.0315681	-0.0850239	-0.0835778
		Sig. (2-tailed)	0.000806556	5.67112e-06	0.000137727	6.07357e-05	6.65402e-07	0.011764	0.00345286	0.000240269	0.0212129	0.00093483	0.00250628	0.000759068	1.11938e-06	0.00180563	0.00228859	0.00654985	0.000188008	5.40645e-07	0.000436093	0.233452	0.00517704		0.00640386	0.000245926	1.56708e-07	2.66703e-07	0.0100785	0.0240857	0.0234408	2.75311e-14	2.80217e-12	0.00714781	0.0165199	0.000544253	7.10815e-08	1.53823e-05	0.0816618	0.0738827	0.0432958	0.799921	0.0862391	0.189068	0.147467	0.0311736	0.573078	0.128476	0.135125
		N	321	321	321	321	321	321	321	321	321	321	321	321	321	321	321	321	321	321	321	321	321	321	321	321	321	321	321	321	321	321	321	321	321	321	321	321	321	321	321	321	321	321	321	321	321	321	321
	cg15508379	Pearson Correlation	,208**	,222**	,234**	,239**	,268**	,191**	,217**	0.0119946	,178**	,206**	,212**	,143*	,232**	,116*	,258**	,261**	,262**	,266**	0.0862435	0.105735	,159**	,152**	1	,188**	,274**	,294**	,210**	0.0408987	,195**	,209**	,211**	,213**	0.0970188	,124*	,314**	,270**	,173**	-0.0396615	-0.0131344	0.00333351	-,111*	0.0684242	-0.0780572	-,129*	-0.0131386	-,134*	-,169**
		Sig. (2-tailed)	0.000171085	6.21254e-05	2.37274e-05	1.44685e-05	1.09427e-06	0.00056718	9.11098e-05	0.830493	0.00134989	0.000201508	0.000125696	0.010561	2.68658e-05	0.0376492	2.87399e-06	2.06501e-06	2.0186e-06	1.30659e-06	0.123067	0.0584487	0.00433884	0.00640386		0.000710551	6.04249e-07	8.2019e-08	0.00015114	0.465263	0.000438968	0.000156331	0.000144514	0.000118405	0.0826435	0.0258677	8.70915e-09	8.87877e-07	0.00185711	0.478883	0.814663	0.95256	0.0478904	0.221492	0.16296	0.0207633	0.814605	0.0164432	0.00239892
		N	321	321	321	321	321	321	321	321	321	321	321	321	321	321	321	321	321	321	321	321	321	321	321	321	321	321	321	321	321	321	321	321	321	321	321	321	321	321	321	321	321	321	321	321	321	321	321
	cg17462140	Pearson Correlation	,456**	,428**	,550**	,359**	,396**	,249**	,474**	,289**	,300**	,486**	,263**	,363**	,477**	,330**	,315**	,353**	,499**	,448**	,326**	,200**	,356**	,203**	,188**	1	,432**	,538**	,300**	,288**	,256**	,305**	,428**	,348**	,314**	,385**	,625**	,268**	,256**	-,233**	-,201**	0.0203641	-,318**	-,139*	-,202**	-,323**	-0.0839982	-,316**	-,273**
		Sig. (2-tailed)	7.22223e-18	9.96567e-16	8.98299e-27	3.16503e-11	1.78384e-13	6.37983e-06	1.99398e-19	1.35313e-07	4.3084e-08	1.97037e-20	1.79955e-06	1.87735e-11	1.17095e-19	1.28645e-09	7.79429e-09	7.37328e-11	1.30113e-21	2.92164e-17	2.21819e-09	0.000322329	4.77554e-11	0.000245926	0.000710551		5.27281e-16	1.87455e-25	4.33063e-08	1.43929e-07	3.32228e-06	2.48539e-08	1.00586e-15	1.41874e-10	9.43225e-09	8.61974e-13	3.49691e-36	1.1341e-06	3.47065e-06	2.48543e-05	0.000300258	0.716255	5.8389e-09	0.0129781	0.000266013	2.97418e-09	0.133165	6.97889e-09	6.99662e-07
		N	321	321	321	321	321	321	321	321	321	321	321	321	321	321	321	321	321	321	321	321	321	321	321	321	321	321	321	321	321	321	321	321	321	321	321	321	321	321	321	321	321	321	321	321	321	321	321
	cg19371526	Pearson Correlation	,569**	,350**	,509**	,347**	,318**	,252**	,484**	,247**	,306**	,390**	,290**	,379**	,568**	,206**	,354**	,305**	,450**	,481**	,294**	,367**	,300**	,288**	,274**	,432**	1	,529**	,237**	,199**	,238**	,467**	,423**	,372**	,241**	,408**	,620**	,305**	,309**	-,303**	-,158**	-0.0377625	-,310**	-0.0507522	-0.0947604	-,301**	-0.0981576	-,385**	-,345**
		Sig. (2-tailed)	6.99555e-29	1.07041e-10	1.62244e-22	1.63351e-10	5.86989e-09	4.69502e-06	2.76943e-20	7.54779e-06	2.24159e-08	4.4722e-13	1.19832e-07	2.17622e-12	7.94285e-29	0.00020025	6.59283e-11	2.51987e-08	1.93223e-17	5.93806e-20	8.35141e-08	1.08558e-11	4.36446e-08	1.56708e-07	6.04249e-07	5.27281e-16		1.68052e-24	1.76299e-05	0.000345054	1.58955e-05	8.1154e-19	2.44256e-15	5.32138e-12	1.26572e-05	2.79708e-14	1.65769e-35	2.37525e-08	1.5133e-08	3.01077e-08	0.00448037	0.500202	1.45766e-08	0.364757	0.090082	3.60237e-08	0.079085	8.4435e-13	2.09386e-10
		N	321	321	321	321	321	321	321	321	321	321	321	321	321	321	321	321	321	321	321	321	321	321	321	321	321	321	321	321	321	321	321	321	321	321	321	321	321	321	321	321	321	321	321	321	321	321	321
	cg20339650	Pearson Correlation	,584**	,538**	,608**	,365**	,655**	,355**	,506**	,366**	,309**	,531**	,346**	,410**	,612**	,353**	,416**	,401**	,575**	,539**	,390**	,350**	,285**	,282**	,294**	,538**	,529**	1	,398**	,284**	,309**	,455**	,433**	,494**	,350**	,483**	,727**	,357**	,290**	-,188**	-,161**	-0.0406066	-,317**	-,189**	-,191**	-,341**	-,158**	-,420**	-,428**
		Sig. (2-tailed)	9.00459e-31	1.82896e-25	8.58335e-34	1.46077e-11	9.41633e-41	5.9788e-11	2.93329e-22	1.29557e-11	1.66187e-08	9.02908e-25	1.8383e-10	2.07158e-14	2.35784e-34	7.91167e-11	7.28514e-15	8.47938e-14	1.2948e-29	1.25752e-25	4.34913e-13	1.14415e-10	2.16079e-07	2.66703e-07	8.2019e-08	1.87455e-25	1.68052e-24		1.21501e-13	2.29129e-07	1.59021e-08	8.86292e-18	4.48793e-16	3.48626e-21	1.15486e-10	3.55051e-20	4.43738e-54	4.55764e-11	1.19244e-07	0.00072533	0.00376047	0.46846	6.65632e-09	0.000664475	0.000569404	3.30427e-10	0.00461645	3.76138e-15	1.03374e-15
		N	321	321	321	321	321	321	321	321	321	321	321	321	321	321	321	321	321	321	321	321	321	321	321	321	321	321	321	321	321	321	321	321	321	321	321	321	321	321	321	321	321	321	321	321	321	321	321
	cg20728696	Pearson Correlation	,313**	,349**	,308**	,237**	,255**	,241**	,243**	,143*	,202**	,332**	0.0931557	,210**	,300**	,409**	,312**	,303**	,265**	,282**	,184**	,129*	,178**	,143*	,210**	,300**	,237**	,398**	1	,263**	,248**	,251**	,184**	,262**	,254**	,220**	,408**	,204**	,178**	-0.0594236	-,115*	-0.00970702	-,155**	-0.0568461	-,166**	-,126*	0.00473546	-,253**	-,220**
		Sig. (2-tailed)	9.86636e-09	1.21529e-10	1.7511e-08	1.84084e-05	3.58642e-06	1.2189e-05	1.04793e-05	0.0103061	0.000275477	1.11582e-09	0.0956865	0.000149397	4.28986e-08	2.27202e-14	1.1427e-08	3.21392e-08	1.44077e-06	2.89386e-07	0.000937513	0.0205839	0.00138931	0.0100785	0.00015114	4.33063e-08	1.76299e-05	1.21501e-13		1.76045e-06	6.68472e-06	5.27099e-06	0.00091625	1.90564e-06	4.03894e-06	7.2078e-05	2.51437e-14	0.000236007	0.00135205	0.288487	0.0388305	0.862462	0.00550087	0.309949	0.00276988	0.0243776	0.932649	4.46307e-06	7.05296e-05
		N	321	321	321	321	321	321	321	321	321	321	321	321	321	321	321	321	321	321	321	321	321	321	321	321	321	321	321	321	321	321	321	321	321	321	321	321	321	321	321	321	321	321	321	321	321	321	321
	cg21237591	Pearson Correlation	,220**	,309**	,231**	0.102074	,219**	,237**	,212**	,199**	,192**	,284**	0.10428	,245**	,196**	,252**	,198**	,229**	,240**	,269**	,201**	,191**	,200**	,126*	0.0408987	,288**	,199**	,284**	,263**	1	,157**	,241**	,194**	,136*	,218**	,302**	,350**	,209**	,186**	-,132*	-,115*	0.0175366	-,175**	-0.0687766	-0.0138842	-,153**	-0.102656	-,247**	-,259**
		Sig. (2-tailed)	7.10785e-05	1.60012e-08	2.89987e-05	0.067783	7.74731e-05	1.7292e-05	0.000125426	0.000326423	0.000557069	2.30203e-07	0.0620227	9.01051e-06	0.000418511	4.94531e-06	0.00034651	3.36317e-05	1.33819e-05	9.83266e-07	0.000280535	0.000576319	0.000301704	0.0240857	0.465263	1.43929e-07	0.000345054	2.29129e-07	1.76045e-06		0.00492166	1.28865e-05	0.000470495	0.0146178	8.1435e-05	3.32127e-08	1.05395e-10	0.000160446	0.000796444	0.0176597	0.0387847	0.754286	0.0016504	0.219116	0.804292	0.00595134	0.0662222	7.5184e-06	2.63151e-06
		N	321	321	321	321	321	321	321	321	321	321	321	321	321	321	321	321	321	321	321	321	321	321	321	321	321	321	321	321	321	321	321	321	321	321	321	321	321	321	321	321	321	321	321	321	321	321	321
	cg22225943	Pearson Correlation	,304**	,227**	,242**	,260**	,158**	,184**	,223**	,227**	,180**	,276**	0.0671018	,227**	,284**	,158**	,324**	,164**	,365**	,175**	,180**	0.052186	0.0459634	,126*	,195**	,256**	,238**	,309**	,248**	,157**	1	,318**	,220**	,252**	,237**	,347**	,332**	0.104603	,153**	-,118*	-0.0704643	-0.0423537	-,168**	-0.104229	-0.0515278	-,128*	-,133*	-,184**	-,238**
		Sig. (2-tailed)	2.80476e-08	4.02454e-05	1.20625e-05	2.239e-06	0.00457403	0.000912717	5.66071e-05	4.11729e-05	0.00121521	5.32408e-07	0.230571	3.94772e-05	2.20301e-07	0.00466668	2.81561e-09	0.00329312	1.45862e-11	0.00166511	0.00123037	0.351348	0.411804	0.0234408	0.000438968	3.32228e-06	1.58955e-05	1.59021e-08	6.68472e-06	0.00492166		5.8727e-09	6.86956e-05	4.83724e-06	1.82128e-05	1.64606e-10	1.1203e-09	0.0612136	0.0059354	0.0349887	0.20799	0.449524	0.00250477	0.0621509	0.357465	0.0221259	0.0171179	0.000916152	1.57186e-05
		N	321	321	321	321	321	321	321	321	321	321	321	321	321	321	321	321	321	321	321	321	321	321	321	321	321	321	321	321	321	321	321	321	321	321	321	321	321	321	321	321	321	321	321	321	321	321	321
	cg22287492	Pearson Correlation	,406**	,361**	,376**	,281**	,323**	,167**	,309**	,243**	,154**	,347**	,267**	,292**	,451**	,219**	,297**	,288**	,414**	,321**	,205**	,240**	,186**	,408**	,209**	,305**	,467**	,455**	,251**	,241**	,318**	1	,382**	,248**	,280**	,261**	,466**	,246**	,199**	-,216**	-,146**	-0.0399159	-,256**	-0.0920508	-0.066857	-,189**	-0.0726064	-,237**	-,247**
		Sig. (2-tailed)	3.5781e-14	2.7149e-11	3.38649e-12	3.05017e-07	3.19321e-09	0.00262437	1.61277e-08	1.03378e-05	0.00557037	1.72162e-10	1.18431e-06	1.02794e-07	1.63446e-17	7.81258e-05	6.15621e-08	1.56997e-07	9.76476e-15	3.80756e-09	0.000217571	1.40146e-05	0.000803858	2.75311e-14	0.000156331	2.48539e-08	8.1154e-19	8.86292e-18	5.27099e-06	1.28865e-05	5.8727e-09		1.38613e-12	7.16256e-06	3.40646e-07	2.21268e-06	1.12022e-18	8.5729e-06	0.000337482	9.72888e-05	0.00873424	0.476064	3.37164e-06	0.0997043	0.232281	0.0006566	0.194463	1.77013e-05	7.7835e-06
		N	321	321	321	321	321	321	321	321	321	321	321	321	321	321	321	321	321	321	321	321	321	321	321	321	321	321	321	321	321	321	321	321	321	321	321	321	321	321	321	321	321	321	321	321	321	321	321
	cg23905216	Pearson Correlation	,396**	,347**	,382**	,256**	,319**	,215**	,360**	,225**	,256**	,404**	,262**	,172**	,366**	,234**	,261**	,305**	,398**	,431**	,349**	,259**	,251**	,377**	,211**	,428**	,423**	,433**	,184**	,194**	,220**	,382**	1	,198**	,234**	,307**	,480**	,260**	,207**	-,280**	-,149**	-0.0391485	-,236**	-0.0771235	-0.0870961	-,185**	-,128*	-,247**	-,243**
		Sig. (2-tailed)	1.59019e-13	1.5813e-10	1.40461e-12	3.51286e-06	4.93942e-09	0.000106622	3.11765e-11	4.67955e-05	3.37623e-06	4.81565e-14	1.92445e-06	0.00199319	1.30971e-11	2.31318e-05	2.10806e-06	2.32708e-08	1.21608e-13	5.6928e-16	1.34007e-10	2.67006e-06	5.42071e-06	2.80217e-12	0.000144514	1.00586e-15	2.44256e-15	4.48793e-16	0.00091625	0.000470495	6.86956e-05	1.38613e-12		0.000367915	2.20395e-05	1.96945e-08	6.22045e-20	2.28739e-06	0.000185865	3.32338e-07	0.0073419	0.484593	1.86924e-05	0.168066	0.119393	0.000870817	0.0213688	7.70373e-06	1.07006e-05
		N	321	321	321	321	321	321	321	321	321	321	321	321	321	321	321	321	321	321	321	321	321	321	321	321	321	321	321	321	321	321	321	321	321	321	321	321	321	321	321	321	321	321	321	321	321	321	321
	cg24047810	Pearson Correlation	,385**	,390**	,377**	,299**	,275**	,242**	,346**	,212**	,188**	,348**	,142*	,270**	,434**	,174**	,231**	,302**	,358**	,350**	,285**	,181**	,195**	,150**	,213**	,348**	,372**	,494**	,262**	,136*	,252**	,248**	,198**	1	,285**	,346**	,521**	,245**	,261**	-,268**	-,142*	-0.0901392	-,272**	-,160**	-,233**	-,250**	0.0127319	-,265**	-,219**
		Sig. (2-tailed)	8.28199e-13	4.29024e-13	2.99694e-12	4.58756e-08	5.7317e-07	1.16173e-05	1.85535e-10	0.000130012	0.000721392	1.3505e-10	0.0106561	9.41587e-07	3.56291e-16	0.00178699	3.01795e-05	3.57158e-08	4.11926e-11	1.12585e-10	2.13893e-07	0.00109588	0.000432835	0.00714781	0.000118405	1.41874e-10	5.32138e-12	3.48626e-21	1.90564e-06	0.0146178	4.83724e-06	7.16256e-06	0.000367915		2.1497e-07	1.86703e-10	9.90191e-24	8.89169e-06	2.14834e-06	1.08552e-06	0.010721	0.106971	7.36142e-07	0.00401561	2.5694e-05	5.85988e-06	0.820245	1.41365e-06	7.38442e-05
		N	321	321	321	321	321	321	321	321	321	321	321	321	321	321	321	321	321	321	321	321	321	321	321	321	321	321	321	321	321	321	321	321	321	321	321	321	321	321	321	321	321	321	321	321	321	321	321
	cg24366657	Pearson Correlation	,297**	,331**	,351**	,249**	,183**	,264**	,216**	,195**	,197**	,286**	,111*	,297**	,291**	,266**	,260**	,319**	,341**	,280**	,249**	,156**	,238**	,134*	0.0970188	,314**	,241**	,350**	,254**	,218**	,237**	,280**	,234**	,285**	1	,306**	,457**	,251**	,204**	-,145**	-0.0655511	0.0339345	-0.0931385	-,129*	-,179**	-,145**	-,130*	-,201**	-,241**
		Sig. (2-tailed)	5.89077e-08	1.24279e-09	9.58785e-11	6.27076e-06	0.000974643	1.55571e-06	9.57272e-05	0.000432225	0.000374536	1.77365e-07	0.0474251	6.07183e-08	1.12843e-07	1.33941e-06	2.24716e-06	5.15192e-09	3.52182e-10	3.54624e-07	6.48872e-06	0.00512431	1.66342e-05	0.0165199	0.0826435	9.43225e-09	1.26572e-05	1.15486e-10	4.03894e-06	8.1435e-05	1.82128e-05	3.40646e-07	2.20395e-05	2.1497e-07		2.1763e-08	6.05105e-18	5.13499e-06	0.000232033	0.00932838	0.241549	0.544654	0.0957481	0.0203568	0.00125494	0.0090494	0.0194199	0.000284493	1.27683e-05
		N	321	321	321	321	321	321	321	321	321	321	321	321	321	321	321	321	321	321	321	321	321	321	321	321	321	321	321	321	321	321	321	321	321	321	321	321	321	321	321	321	321	321	321	321	321	321	321
	cg24917382	Pearson Correlation	,392**	,408**	,401**	,313**	,347**	,361**	,373**	,367**	,285**	,300**	,170**	,372**	,425**	,149**	,353**	,309**	,428**	,448**	,355**	,274**	,243**	,192**	,124*	,385**	,408**	,483**	,220**	,302**	,347**	,261**	,307**	,346**	,306**	1	,544**	,181**	,155**	-,207**	-0.0966416	-0.00946237	-,267**	-,165**	-,174**	-,219**	-,119*	-,333**	-,319**
		Sig. (2-tailed)	2.90569e-13	2.57103e-14	7.84297e-14	9.77525e-09	1.69523e-10	2.51561e-11	5.05502e-12	1.15676e-11	2.03509e-07	4.14543e-08	0.00217948	5.89495e-12	1.61644e-15	0.00752472	7.64574e-11	1.54536e-08	1.00711e-15	2.75252e-17	5.55511e-11	6.33473e-07	1.09117e-05	0.000544253	0.0258677	8.61974e-13	2.79708e-14	3.55051e-20	7.2078e-05	3.32127e-08	1.64606e-10	2.21268e-06	1.96945e-08	1.86703e-10	2.1763e-08		4.54776e-26	0.00114005	0.00543551	0.000185394	0.0838501	0.865895	1.15824e-06	0.00307126	0.00171322	7.50329e-05	0.0337823	9.95735e-10	5.27336e-09
		N	321	321	321	321	321	321	321	321	321	321	321	321	321	321	321	321	321	321	321	321	321	321	321	321	321	321	321	321	321	321	321	321	321	321	321	321	321	321	321	321	321	321	321	321	321	321	321
	cg25163476	Pearson Correlation	,627**	,601**	,653**	,442**	,453**	,366**	,556**	,406**	,374**	,584**	,292**	,477**	,647**	,379**	,471**	,471**	,593**	,613**	,410**	,390**	,404**	,295**	,314**	,625**	,620**	,727**	,408**	,350**	,332**	,466**	,480**	,521**	,457**	,544**	1	,384**	,351**	-,322**	-,178**	-0.00135504	-,391**	-,137*	-,244**	-,350**	-0.0919156	-,434**	-,392**
		Sig. (2-tailed)	1.8684e-36	6.70463e-33	1.83231e-40	8.14517e-17	1.24981e-17	1.38114e-11	1.79737e-27	3.39445e-14	4.28281e-12	1.06032e-30	1.00208e-07	1.31315e-19	2.126e-39	2.22203e-12	4.28444e-19	3.59412e-19	7.34314e-32	1.73712e-34	1.83844e-14	4.05972e-13	4.80909e-14	7.10815e-08	8.70915e-09	3.49691e-36	1.65769e-35	4.43738e-54	2.51437e-14	1.05395e-10	1.1203e-09	1.12022e-18	6.22045e-20	9.90191e-24	6.05105e-18	4.54776e-26		1.07606e-12	9.73487e-11	3.46915e-09	0.00135404	0.980707	3.61461e-13	0.0140217	9.64496e-06	1.09362e-10	0.100205	3.68969e-16	3.10842e-13
		N	321	321	321	321	321	321	321	321	321	321	321	321	321	321	321	321	321	321	321	321	321	321	321	321	321	321	321	321	321	321	321	321	321	321	321	321	321	321	321	321	321	321	321	321	321	321	321
	cg25574024	Pearson Correlation	,247**	,290**	,293**	,251**	,160**	,113*	,231**	0.0836168	,158**	,251**	,235**	,221**	,292**	,169**	,239**	,161**	,236**	,299**	,208**	,249**	,442**	,239**	,270**	,268**	,305**	,357**	,204**	,209**	0.104603	,246**	,260**	,245**	,251**	,181**	,384**	1	,170**	-,159**	-0.10275	0.0236432	-,111*	-0.0198418	-,133*	-,124*	-0.0372281	-,194**	-,232**
		Sig. (2-tailed)	7.65627e-06	1.1883e-07	8.74835e-08	5.30191e-06	0.00413146	0.0428914	2.91336e-05	0.134942	0.00446761	5.4888e-06	2.10586e-05	6.51539e-05	9.49721e-08	0.00244635	1.46714e-05	0.00372582	1.88403e-05	4.81574e-08	0.000172118	6.16961e-06	8.02984e-17	1.53823e-05	8.87877e-07	1.1341e-06	2.37525e-08	4.55764e-11	0.000236007	0.000160446	0.0612136	8.5729e-06	2.28739e-06	8.89169e-06	5.13499e-06	0.00114005	1.07606e-12		0.00217501	0.00437781	0.0659722	0.673018	0.0468425	0.723232	0.0173851	0.0257237	0.506291	0.00045876	2.7246e-05
		N	321	321	321	321	321	321	321	321	321	321	321	321	321	321	321	321	321	321	321	321	321	321	321	321	321	321	321	321	321	321	321	321	321	321	321	321	321	321	321	321	321	321	321	321	321	321	321
	cg25742037	Pearson Correlation	,271**	,253**	,262**	,159**	0.106498	0.0731108	,148**	,135*	0.0845751	,274**	,206**	,118*	,285**	,140*	0.0862548	,199**	,250**	,214**	,199**	,225**	,164**	0.0973289	,173**	,256**	,309**	,290**	,178**	,186**	,153**	,199**	,207**	,261**	,204**	,155**	,351**	,170**	1	-,171**	-0.0555676	-0.060769	-,192**	-0.0319841	-,118*	-0.06625	-0.0162573	-,120*	-,253**
		Sig. (2-tailed)	8.53192e-07	4.473e-06	2.02471e-06	0.00424098	0.0566437	0.191374	0.0078452	0.0153963	0.130512	6.30129e-07	0.000201744	0.0352874	2.13959e-07	0.0120073	0.123018	0.000329729	5.56302e-06	0.000115136	0.000345881	4.74822e-05	0.00318288	0.0816618	0.00185711	3.47065e-06	1.5133e-08	1.19244e-07	0.00135205	0.000796444	0.0059354	0.000337482	0.000185865	2.14834e-06	0.000232033	0.00543551	9.73487e-11	0.00217501		0.00215515	0.320974	0.277691	0.000556877	0.568032	0.0344936	0.236557	0.771697	0.0312837	4.32202e-06
		N	321	321	321	321	321	321	321	321	321	321	321	321	321	321	321	321	321	321	321	321	321	321	321	321	321	321	321	321	321	321	321	321	321	321	321	321	321	321	321	321	321	321	321	321	321	321	321
	cg00613255	Pearson Correlation	-,146**	-0.0902855	-,245**	-,135*	0.0143926	-0.0851401	-,239**	-,138*	-0.0244493	-,188**	-0.08194	-0.0964612	-,133*	-,195**	-0.0843489	-,161**	-,157**	-,293**	-,217**	-,112*	-,138*	-0.0998996	-0.0396615	-,233**	-,303**	-,188**	-0.0594236	-,132*	-,118*	-,216**	-,280**	-,268**	-,145**	-,207**	-,322**	-,159**	-,171**	1	,279**	,218**	,313**	,206**	,147**	,278**	,188**	,314**	,274**
		Sig. (2-tailed)	0.00901305	0.1064	9.03809e-06	0.015665	0.797278	0.127953	1.55087e-05	0.0131212	0.662546	0.000710134	0.142972	0.0844325	0.0171915	0.000436667	0.131547	0.00378472	0.00484485	9.26216e-08	9.06495e-05	0.0459057	0.0135171	0.0738827	0.478883	2.48543e-05	3.01077e-08	0.00072533	0.288487	0.0176597	0.0349887	9.72888e-05	3.32338e-07	1.08552e-06	0.00932838	0.000185394	3.46915e-09	0.00437781	0.00215515		3.73036e-07	8.11305e-05	9.76776e-09	0.00020334	0.00825251	4.18388e-07	0.000712123	8.6893e-09	6.37776e-07
		N	321	321	321	321	321	321	321	321	321	321	321	321	321	321	321	321	321	321	321	321	321	321	321	321	321	321	321	321	321	321	321	321	321	321	321	321	321	321	321	321	321	321	321	321	321	321	321
	cg06029905	Pearson Correlation	-,198**	-,123*	-,111*	-,116*	-0.0602511	-,140*	-,143*	-0.079673	-,131*	-,215**	-0.0393143	-,131*	-,124*	-,132*	-,198**	-,137*	-,140*	-,180**	-,147**	-0.0875162	-0.0307077	-,113*	-0.0131344	-,201**	-,158**	-,161**	-,115*	-,115*	-0.0704643	-,146**	-,149**	-,142*	-0.0655511	-0.0966416	-,178**	-0.10275	-0.0555676	,279**	1	,254**	,217**	,169**	,178**	,405**	,308**	,375**	,280**
		Sig. (2-tailed)	0.000357564	0.0272428	0.046827	0.0380939	0.281814	0.0122482	0.0102119	0.154401	0.018798	0.000101272	0.482743	0.0184906	0.0261615	0.0178338	0.000363289	0.0143379	0.0119086	0.0012258	0.00828255	0.117614	0.583585	0.0432958	0.814663	0.000300258	0.00448037	0.00376047	0.0388305	0.0387847	0.20799	0.00873424	0.0073419	0.010721	0.241549	0.0838501	0.00135404	0.0659722	0.320974	3.73036e-07		4.20626e-06	8.85821e-05	0.00231737	0.00133076	4.45973e-14	1.73789e-08	3.68136e-12	3.54138e-07
		N	321	321	321	321	321	321	321	321	321	321	321	321	321	321	321	321	321	321	321	321	321	321	321	321	321	321	321	321	321	321	321	321	321	321	321	321	321	321	321	321	321	321	321	321	321	321	321
	cg09503234	Pearson Correlation	-0.048352	-0.041016	-0.083461	0.084328	-0.00836008	0.004891	0.0585239	0.0159484	0.0182329	0.0571495	,121*	0.0248224	-0.0500527	-0.0236982	-,120*	-0.0687527	-0.0386772	-0.0246277	-0.0893179	-0.00371174	0.0766683	-0.0142009	0.00333351	0.0203641	-0.0377625	-0.0406066	-0.00970702	0.0175366	-0.0423537	-0.0399159	-0.0391485	-0.0901392	0.0339345	-0.00946237	-0.00135504	0.0236432	-0.060769	,218**	,254**	1	0.0920842	,121*	,210**	,244**	,141*	,231**	,140*
		Sig. (2-tailed)	0.387905	0.463984	0.135673	0.131643	0.881395	0.930443	0.295862	0.775917	0.744861	0.307369	0.0306126	0.657721	0.371413	0.672302	0.0316169	0.219276	0.489871	0.660236	0.110218	0.947185	0.170598	0.799921	0.95256	0.716255	0.500202	0.46846	0.862462	0.754286	0.449524	0.476064	0.484593	0.106971	0.544654	0.865895	0.980707	0.673018	0.277691	8.11305e-05	4.20626e-06		0.0995809	0.0296686	0.000153999	9.53654e-06	0.0112503	2.96159e-05	0.0118935
		N	321	321	321	321	321	321	321	321	321	321	321	321	321	321	321	321	321	321	321	321	321	321	321	321	321	321	321	321	321	321	321	321	321	321	321	321	321	321	321	321	321	321	321	321	321	321	321
	cg09864961	Pearson Correlation	-,364**	-,242**	-,307**	-,148**	-,161**	-,229**	-,241**	-,234**	-0.0968838	-,314**	-,130*	-,159**	-,319**	-,135*	-,229**	-,190**	-,336**	-,250**	-,201**	-,164**	-,112*	-0.0959076	-,111*	-,318**	-,310**	-,317**	-,155**	-,175**	-,168**	-,256**	-,236**	-,272**	-0.0931385	-,267**	-,391**	-,111*	-,192**	,313**	,217**	0.0920842	1	,177**	,184**	,304**	,181**	,353**	,328**
		Sig. (2-tailed)	1.66155e-11	1.13585e-05	2.05381e-08	0.00785113	0.00377351	3.47687e-05	1.28875e-05	2.30475e-05	0.0830737	8.69422e-09	0.0198235	0.0042431	4.79679e-09	0.0158278	3.38588e-05	0.000615685	6.35685e-10	5.59131e-06	0.000294012	0.00315526	0.0442092	0.0862391	0.0478904	5.8389e-09	1.45766e-08	6.65632e-09	0.00550087	0.0016504	0.00250477	3.37164e-06	1.86924e-05	7.36142e-07	0.0957481	1.15824e-06	3.61461e-13	0.0468425	0.000556877	9.76776e-09	8.85821e-05	0.0995809		0.00148395	0.000948343	2.73547e-08	0.00112717	7.79404e-11	1.68969e-09
		N	321	321	321	321	321	321	321	321	321	321	321	321	321	321	321	321	321	321	321	321	321	321	321	321	321	321	321	321	321	321	321	321	321	321	321	321	321	321	321	321	321	321	321	321	321	321	321
	cg10732560	Pearson Correlation	-0.0676932	-,214**	-,119*	-,155**	-0.0360888	0.00947185	-0.0567162	-,126*	-0.0105649	-,175**	,117*	-,121*	-0.0967887	-0.06657	-,111*	-,110*	-0.106347	-,183**	-0.103082	-0.103553	-0.106912	-0.073491	0.0684242	-,139*	-0.0507522	-,189**	-0.0568461	-0.0687766	-0.104229	-0.0920508	-0.0771235	-,160**	-,129*	-,165**	-,137*	-0.0198418	-0.0319841	,206**	,169**	,121*	,177**	1	,189**	,213**	,159**	,301**	,155**
		Sig. (2-tailed)	0.226479	0.000114285	0.0337325	0.00523773	0.5194	0.865762	0.311057	0.0240863	0.850444	0.00164871	0.0359314	0.0305609	0.0833777	0.234296	0.0476679	0.0494013	0.0569971	0.000962165	0.0650997	0.063875	0.055683	0.189068	0.221492	0.0129781	0.364757	0.000664475	0.309949	0.219116	0.0621509	0.0997043	0.168066	0.00401561	0.0203568	0.00307126	0.0140217	0.723232	0.568032	0.00020334	0.00231737	0.0296686	0.00148395		0.000683205	0.0001247	0.00433224	3.8293e-08	0.00525995
		N	321	321	321	321	321	321	321	321	321	321	321	321	321	321	321	321	321	321	321	321	321	321	321	321	321	321	321	321	321	321	321	321	321	321	321	321	321	321	321	321	321	321	321	321	321	321	321
	cg12219390	Pearson Correlation	-,166**	-,160**	-,178**	-,162**	-0.107764	-,114*	-0.0977205	-0.101569	-0.0694081	-,158**	0.050546	-0.0468645	-,128*	-,116*	-,182**	-,112*	-,154**	-,159**	-,146**	-0.0853857	-,123*	-0.0810325	-0.0780572	-,202**	-0.0947604	-,191**	-,166**	-0.0138842	-0.0515278	-0.066857	-0.0870961	-,233**	-,179**	-,174**	-,244**	-,133*	-,118*	,147**	,178**	,210**	,184**	,189**	1	,264**	,194**	,302**	,218**
		Sig. (2-tailed)	0.00287486	0.00394882	0.00139091	0.00354828	0.0537515	0.0406737	0.0804359	0.069163	0.214904	0.00464179	0.366712	0.402688	0.0213574	0.0376992	0.00105251	0.045829	0.00565388	0.00437278	0.00897672	0.126852	0.0280875	0.147467	0.16296	0.000266013	0.090082	0.000569404	0.00276988	0.804292	0.357465	0.232281	0.119393	2.5694e-05	0.00125494	0.00171322	9.64496e-06	0.0173851	0.0344936	0.00825251	0.00133076	0.000153999	0.000948343	0.000683205		1.61547e-06	0.000459643	3.24959e-08	8.46842e-05
		N	321	321	321	321	321	321	321	321	321	321	321	321	321	321	321	321	321	321	321	321	321	321	321	321	321	321	321	321	321	321	321	321	321	321	321	321	321	321	321	321	321	321	321	321	321	321	321
	cg16711450	Pearson Correlation	-,293**	-,191**	-,307**	-,163**	-,190**	-,187**	-,239**	-,223**	-,177**	-,258**	-,140*	-,154**	-,352**	-,244**	-,343**	-,205**	-,295**	-,295**	-,249**	-,128*	-0.0584929	-,120*	-,129*	-,323**	-,301**	-,341**	-,126*	-,153**	-,128*	-,189**	-,185**	-,250**	-,145**	-,219**	-,350**	-,124*	-0.06625	,278**	,405**	,244**	,304**	,213**	,264**	1	,323**	,534**	,234**
		Sig. (2-tailed)	8.69506e-08	0.000570619	1.95311e-08	0.00340983	0.000602004	0.000741173	1.48798e-05	5.52279e-05	0.001426	2.92044e-06	0.0120385	0.0055935	8.67289e-11	9.68908e-06	2.82004e-10	0.000213673	6.89985e-08	7.11408e-08	6.11967e-06	0.0216335	0.296118	0.0311736	0.0207633	2.97418e-09	3.60237e-08	3.30427e-10	0.0243776	0.00595134	0.0221259	0.0006566	0.000870817	5.85988e-06	0.0090494	7.50329e-05	1.09362e-10	0.0257237	0.236557	4.18388e-07	4.45973e-14	9.53654e-06	2.73547e-08	0.0001247	1.61547e-06		3.24477e-09	4.41385e-25	2.23055e-05
		N	321	321	321	321	321	321	321	321	321	321	321	321	321	321	321	321	321	321	321	321	321	321	321	321	321	321	321	321	321	321	321	321	321	321	321	321	321	321	321	321	321	321	321	321	321	321	321
	cg19297427	Pearson Correlation	-0.100125	-0.0621441	-0.0879989	0.00439518	-0.031043	-0.0697696	-0.0115926	-,200**	-0.037284	-0.0154942	0.0226754	-0.105715	-0.0855544	-0.104163	-,183**	-0.0766125	-0.079811	-0.103278	-,171**	-0.087309	0.0148192	-0.0315681	-0.0131386	-0.0839982	-0.0981576	-,158**	0.00473546	-0.102656	-,133*	-0.0726064	-,128*	0.0127319	-,130*	-,119*	-0.0919156	-0.0372281	-0.0162573	,188**	,308**	,141*	,181**	,159**	,194**	,323**	1	,310**	,215**
		Sig. (2-tailed)	0.0732311	0.266942	0.115595	0.937479	0.57948	0.212519	0.836092	0.000304133	0.505652	0.782137	0.685676	0.0584975	0.126101	0.062317	0.000993753	0.17091	0.153686	0.0645877	0.00209378	0.118488	0.791405	0.573078	0.814605	0.133165	0.079085	0.00461645	0.932649	0.0662222	0.0171179	0.194463	0.0213688	0.820245	0.0194199	0.0337823	0.100205	0.506291	0.771697	0.000712123	1.73789e-08	0.0112503	0.00112717	0.00433224	0.000459643	3.24477e-09		1.36257e-08	0.000104501
		N	321	321	321	321	321	321	321	321	321	321	321	321	321	321	321	321	321	321	321	321	321	321	321	321	321	321	321	321	321	321	321	321	321	321	321	321	321	321	321	321	321	321	321	321	321	321	321
	cg23390871	Pearson Correlation	-,346**	-,255**	-,432**	-,137*	-,208**	-,307**	-,295**	-,249**	-,196**	-,310**	-,110*	-,280**	-,312**	-,245**	-,372**	-,229**	-,354**	-,368**	-,313**	-,286**	-,151**	-0.0850239	-,134*	-,316**	-,385**	-,420**	-,253**	-,247**	-,184**	-,237**	-,247**	-,265**	-,201**	-,333**	-,434**	-,194**	-,120*	,314**	,375**	,231**	,353**	,301**	,302**	,534**	,310**	1	,447**
		Sig. (2-tailed)	1.9055e-10	3.67213e-06	5.38093e-16	0.0138828	0.000177655	2.07456e-08	7.43997e-08	6.40988e-06	0.000422729	1.4126e-08	0.0480031	3.24669e-07	1.08609e-08	9.04284e-06	5.47669e-12	3.58032e-05	6.33293e-11	9.36812e-12	9.89295e-09	1.8582e-07	0.00680341	0.128476	0.0164432	6.97889e-09	8.4435e-13	3.76138e-15	4.46307e-06	7.5184e-06	0.000916152	1.77013e-05	7.70373e-06	1.41365e-06	0.000284493	9.95735e-10	3.68969e-16	0.00045876	0.0312837	8.6893e-09	3.68136e-12	2.96159e-05	7.79404e-11	3.8293e-08	3.24959e-08	4.41385e-25	1.36257e-08		3.69015e-17
		N	321	321	321	321	321	321	321	321	321	321	321	321	321	321	321	321	321	321	321	321	321	321	321	321	321	321	321	321	321	321	321	321	321	321	321	321	321	321	321	321	321	321	321	321	321	321	321
	cg24522478	Pearson Correlation	-,318**	-,232**	-,396**	-,200**	-,223**	-,226**	-,320**	-,168**	-,213**	-,295**	-,146**	-,252**	-,327**	-,239**	-,294**	-,223**	-,377**	-,247**	-,267**	-,236**	-,215**	-0.0835778	-,169**	-,273**	-,345**	-,428**	-,220**	-,259**	-,238**	-,247**	-,243**	-,219**	-,241**	-,319**	-,392**	-,232**	-,253**	,274**	,280**	,140*	,328**	,155**	,218**	,234**	,215**	,447**	1
		Sig. (2-tailed)	5.38074e-09	2.78064e-05	1.68429e-13	0.00030309	5.48945e-05	4.46114e-05	4.28027e-09	0.00254663	0.000120794	7.49771e-08	0.00871868	4.78919e-06	1.87963e-09	1.46291e-05	7.91713e-08	5.73379e-05	2.64237e-12	7.43735e-06	1.2229e-06	1.9612e-05	0.000106879	0.135125	0.00239892	6.99662e-07	2.09386e-10	1.03374e-15	7.05296e-05	2.63151e-06	1.57186e-05	7.7835e-06	1.07006e-05	7.38442e-05	1.27683e-05	5.27336e-09	3.10842e-13	2.7246e-05	4.32202e-06	6.37776e-07	3.54138e-07	0.0118935	1.68969e-09	0.00525995	8.46842e-05	2.23055e-05	0.000104501	3.69015e-17
		N	321	321	321	321	321	321	321	321	321	321	321	321	321	321	321	321	321	321	321	321	321	321	321	321	321	321	321	321	321	321	321	321	321	321	321	321	321	321	321	321	321	321	321	321	321	321	321
	cg25601886	Pearson Correlation	-,319**	-,198**	-,422**	-,177**	-,206**	-,247**	-,211**	-,196**	-,157**	-,314**	-,145**	-,154**	-,309**	-,289**	-,304**	-,186**	-,298**	-,284**	-,275**	-,185**	-,159**	-0.0778113	-,184**	-,306**	-,324**	-,411**	-,193**	-,122*	-,145**	-,185**	-,152**	-,263**	-,159**	-,284**	-,358**	-,183**	-,233**	,336**	,267**	,232**	,372**	,227**	,252**	,382**	,255**	,416**	,385**
		Sig. (2-tailed)	4.97899e-09	0.000362892	2.62582e-15	0.00141713	0.000201407	7.74534e-06	0.0001391	0.000402212	0.00488517	8.90662e-09	0.00951647	0.00577818	1.64962e-08	1.29778e-07	2.88353e-08	0.000838803	5.31247e-08	2.32504e-07	5.81468e-07	0.000887939	0.00425753	0.164294	0.000933244	2.1311e-08	2.63863e-09	1.7357e-14	0.000509434	0.0291894	0.00916798	0.000893269	0.0063777	1.70708e-06	0.004246	2.38757e-07	3.7994e-11	0.000960676	2.45856e-05	6.67994e-10	1.26451e-06	2.70971e-05	5.66699e-12	3.89361e-05	4.93721e-06	1.43186e-12	3.55208e-06	7.31759e-15	8.59485e-13
		N	321	321	321	321	321	321	321	321	321	321	321	321	321	321	321	321	321	321	321	321	321	321	321	321	321	321	321	321	321	321	321	321	321	321	321	321	321	321	321	321	321	321	321	321	321	321	321
	cg10991175	Pearson Correlation	-,112*	-0.0505935	-0.049875	0.052535	-0.025437	0.0170093	-0.00809332	-0.0704988	0.0533946	-,130*	0.0586324	-0.0843375	-,140*	-,190**	-0.0140074	-0.0726391	0.0198087	-0.0595794	-0.0530272	-0.108311	-,136*	-0.0947471	-0.0283563	-0.101524	-,176**	-,132*	-0.0918658	-0.0527992	-0.0297788	-,150**	-0.0809389	-,120*	0.016479	0.0185939	-,117*	-0.0674212	-0.109114	,268**	,120*	,131*	,284**	0.0766868	0.0267611	,132*	,147**	,170**	,180**
		Sig. (2-tailed)	0.0450586	0.366261	0.373115	0.348132	0.649803	0.761448	0.885153	0.207766	0.340291	0.0199305	0.294967	0.1316	0.0120811	0.000609602	0.80259	0.194262	0.723674	0.287222	0.343628	0.0525397	0.0145117	0.0901274	0.612741	0.0692853	0.00153093	0.0181689	0.10039	0.34571	0.595026	0.00710365	0.147937	0.0319946	0.768671	0.73999	0.0353998	0.228354	0.0508018	1.12804e-06	0.0321031	0.0191091	2.24625e-07	0.170495	0.632879	0.0176951	0.00836423	0.00221978	0.00118401
		N	321	321	321	321	321	321	321	321	321	321	321	321	321	321	321	321	321	321	321	321	321	321	321	321	321	321	321	321	321	321	321	321	321	321	321	321	321	321	321	321	321	321	321	321	321	321	321
	cg13993218	Pearson Correlation	-0.0129676	-0.00921623	0.0682292	-0.0101686	-0.0160034	-0.0354866	0.0565844	0.000173311	0.0101635	0.0529746	0.00823998	-0.00934834	0.00419189	-0.0368579	-0.00229651	-0.0203564	0.00917293	-0.00996282	0.0166194	0.0134031	0.0726647	-0.104607	-0.0656268	-0.0299353	-0.000771894	0.00493241	0.0112291	0.00717741	0.00374028	-0.0285298	-0.0543249	-0.0487231	-0.0125959	0.00471893	-0.00645558	0.0256459	-0.0426603	,197**	,119*	,140*	0.0698751	0.0469137	0.0811564	,175**	0.0616405	0.101215	-0.00194171
		Sig. (2-tailed)	0.816975	0.869352	0.222814	0.855991	0.775165	0.526398	0.312185	0.997532	0.856063	0.344108	0.883086	0.867496	0.940365	0.510531	0.967308	0.716358	0.86996	0.858875	0.766757	0.810943	0.194104	0.0612034	0.241005	0.593091	0.989009	0.929855	0.841162	0.898075	0.94678	0.610568	0.331932	0.384269	0.822133	0.932884	0.908278	0.64712	0.446246	0.000376305	0.0332736	0.0121826	0.211827	0.402194	0.146847	0.00162458	0.270845	0.0701409	0.972357
		N	321	321	321	321	321	321	321	321	321	321	321	321	321	321	321	321	321	321	321	321	321	321	321	321	321	321	321	321	321	321	321	321	321	321	321	321	321	321	321	321	321	321	321	321	321	321	321
	cg21574853	Pearson Correlation	-0.0950861	-0.0425084	-0.0816705	-0.0207047	0.0318618	-0.0819531	-0.0863127	-0.000745213	0.0159149	-0.105381	-0.020063	-0.0242649	-,133*	-,194**	-0.0288095	-0.0928371	0.0354712	-0.0935987	-0.0292045	-0.0741539	-,110*	-0.101494	-0.033112	-0.0233286	-,176**	-0.058403	-0.0968057	0.0632463	0.0393239	-0.05778	-,120*	-0.106583	0.0446582	-0.0133887	-0.0860918	-0.0705514	-,119*	,379**	0.0847016	,111*	,196**	0.0140813	0.00187121	0.0742101	-0.0101502	0.0321772	,116*
		Sig. (2-tailed)	0.0889775	0.447869	0.144296	0.711719	0.569513	0.142908	0.122766	0.989389	0.776376	0.0593036	0.720274	0.664935	0.0173342	0.000484885	0.607071	0.0968317	0.526578	0.0941122	0.60215	0.185099	0.0481486	0.0693695	0.554455	0.677123	0.00158813	0.296863	0.0833235	0.258534	0.482636	0.302055	0.0319957	0.0564455	0.425222	0.811142	0.12373	0.207427	0.0330193	2.00658e-12	0.129936	0.0465625	0.000413352	0.801571	0.97336	0.184765	0.856248	0.565696	0.0382828
		N	321	321	321	321	321	321	321	321	321	321	321	321	321	321	321	321	321	321	321	321	321	321	321	321	321	321	321	321	321	321	321	321	321	321	321	321	321	321	321	321	321	321	321	321	321	321	321
	cg24338752	Pearson Correlation	-0.0237961	-0.0304143	-0.00415895	0.0735249	-0.00434687	-0.0826534	-0.0243552	-0.0237481	0.070981	0.0130401	-0.0545633	-0.0134548	-0.105969	-0.0785399	0.0214583	-0.0580827	0.106446	-0.0355169	0.0430985	-0.0674108	-0.0387891	-,165**	-0.0596337	0.0357036	-0.0470179	-0.0301816	-0.0511255	0.0752254	,121*	-0.093651	-0.0301978	-0.0499531	0.0984088	0.0557514	-0.00517671	-0.0207835	-0.106873	0.0891088	-0.105334	0.0504697	,113*	-0.1006	-0.00190917	-,111*	-0.0422454	-,110*	0.0322315
		Sig. (2-tailed)	0.671027	0.587186	0.940833	0.188864	0.938164	0.139512	0.663764	0.671652	0.204666	0.81597	0.329811	0.810227	0.0578905	0.160367	0.701719	0.299525	0.0567642	0.526045	0.441585	0.228426	0.488615	0.00297691	0.286783	0.52387	0.401148	0.590052	0.361236	0.178812	0.0301174	0.0939277	0.589853	0.372366	0.0783169	0.319373	0.92639	0.710672	0.0557727	0.111057	0.0594154	0.367436	0.0430764	0.0718708	0.97282	0.0473944	0.450685	0.0487032	0.565041
		N	321	321	321	321	321	321	321	321	321	321	321	321	321	321	321	321	321	321	321	321	321	321	321	321	321	321	321	321	321	321	321	321	321	321	321	321	321	321	321	321	321	321	321	321	321	321	321
	cg25336198	Pearson Correlation	0.00476805	-0.062566	-0.0252538	0.0319308	-0.0202945	-,138*	-0.0768392	-0.0354141	0.0726795	-0.0656328	0.0858107	-0.0279339	-0.0661849	-,147**	0.00136351	-0.00227434	0.0490528	-0.0897382	-0.0276165	-0.0043478	-0.0904951	-0.0984331	-0.0822056	0.0167404	-0.0955351	-0.0385904	-0.0516599	-0.0248978	-0.0731604	-0.108593	-0.0717116	-0.0533924	0.0384107	-0.0374361	-0.0558706	-0.0389688	-0.0756336	,271**	0.0497036	0.0913123	,226**	0.0299797	0.0608	0.02354	0.0661644	0.0350856	,178**
		Sig. (2-tailed)	0.932187	0.263702	0.652159	0.568677	0.717184	0.0133307	0.169644	0.527244	0.194013	0.240962	0.124966	0.618045	0.237019	0.00850777	0.980586	0.967623	0.381056	0.108547	0.622045	0.938151	0.105587	0.078243	0.141676	0.765108	0.0874721	0.490846	0.356232	0.656746	0.191071	0.0519237	0.200033	0.340311	0.492869	0.503916	0.318338	0.486602	0.176459	8.55518e-07	0.374763	0.102464	4.47756e-05	0.592542	0.277445	0.674363	0.237164	0.531084	0.00139122
		N	321	321	321	321	321	321	321	321	321	321	321	321	321	321	321	321	321	321	321	321	321	321	321	321	321	321	321	321	321	321	321	321	321	321	321	321	321	321	321	321	321	321	321	321	321	321	321
	**. Correlation is significant at the 0.01 level (2-tailed).
	*. Correlation is significant at the 0.05 level (2-tailed).
[truncated: 6 more columns]

## Sheet: Figure S1
													Figure S1: Unadjusted model not controlling for prenatal and postnatal cumulative risk factors
															Figure S1: Unadjusted model
